# Supplementary material for: Chrysospleniumramosissimum Y.I.Kim & Y.D.Kim (Saxifragaceae), a new species from Korea
Source: PhytoKeys. 2018 Nov 6;(111):1–10. doi: 10.3897/phytokeys.111.27182 (PMC6234221; doi:10.3897/phytokeys.111.27182)
Supplement: XML Treatment for Chrysosplenium ramosissimum [file phytokeys.111.27182-treatment1.xml]

<!DOCTYPE tp:taxon-treatment
  PUBLIC "-//TaxonX//DTD Taxonomic Treatment Publishing DTD v0 20100105//EN" "tax-treatment-NSO.dtd">
<tp:taxon-treatment xmlns:tp="http://www.plazi.org/taxpub"><tp:treatment-meta><kwd-group><label>Taxon classification</label><kwd><named-content xmlns:xlink="http://www.w3.org/1999/xlink" content-type="kingdom">Plantae</named-content></kwd><kwd><named-content xmlns:xlink="http://www.w3.org/1999/xlink" content-type="order">Saxifragales</named-content></kwd><kwd><named-content xmlns:xlink="http://www.w3.org/1999/xlink" content-type="family">Saxifragaceae</named-content></kwd></kwd-group><mixed-citation publication-type="journal"><person-group><name><surname>Kim</surname><given-names>Yong-In</given-names></name><name><surname>Cho</surname><given-names>Seong-Hyun</given-names></name><name><surname>Lee</surname><given-names>Jung-Hoon</given-names></name><name><surname>Kang</surname><given-names>Dae-Hyun</given-names></name><name><surname>Jin Hee Park</surname><given-names/></name><name><surname>Kim</surname><given-names>Young-Dong</given-names></name></person-group><article-title><italic><tp:taxon-name><tp:taxon-name-part taxon-name-part-type="genus" reg="Chrysosplenium">Chrysosplenium</tp:taxon-name-part><tp:taxon-name-part taxon-name-part-type="species" reg="ramosissimum">ramosissimum</tp:taxon-name-part></tp:taxon-name></italic> Y.I.Kim &amp; Y.D.Kim (<tp:taxon-name><tp:taxon-name-part taxon-name-part-type="family">Saxifragaceae</tp:taxon-name-part></tp:taxon-name>), a new species from Korea</article-title><source>PhytoKeys</source><day>6</day><month>11</month><year>2018</year><volume>2018</volume><issue>111</issue><fpage>1</fpage><lpage>10</lpage><pub-id pub-id-type="doi">10.3897/phytokeys.111.27182</pub-id></mixed-citation></tp:treatment-meta><tp:nomenclature><tp:taxon-name>
            <tp:taxon-name-part taxon-name-part-type="genus" reg="Chrysosplenium">Chrysosplenium</tp:taxon-name-part>
            <tp:taxon-name-part taxon-name-part-type="species" reg="ramosissimum">ramosissimum</tp:taxon-name-part>
            <object-id xmlns:xlink="http://www.w3.org/1999/xlink" content-type="ipni" xlink:type="simple">urn:lsid:ipni.org:names:60477346-2</object-id>
          </tp:taxon-name><tp:taxon-authority>Y.I.Kim &amp; Y.D.Kim</tp:taxon-authority><tp:taxon-status xmlns:xlink="http://www.w3.org/1999/xlink" xlink:type="simple">sp. nov.</tp:taxon-status><xref ref-type="fig" rid="F1">Figs 1</xref><xref ref-type="fig" rid="F2">, 2</xref><xref ref-type="fig" rid="F3">, 3A1, A2</xref><xref ref-type="fig" rid="F4">, 4A 가지털괭이눈(Ga-ji-teol-gwaeng-i-nun)</xref></tp:nomenclature><tp:treatment-sec sec-type="diagnosis" id="SECID0E4LAC"><title>Diagnosis.</title><p><italic><tp:taxon-name><tp:taxon-name-part taxon-name-part-type="genus" reg="Chrysosplenium">Chrysosplenium</tp:taxon-name-part><tp:taxon-name-part taxon-name-part-type="species" reg="ramosissimum">ramosissimum</tp:taxon-name-part></tp:taxon-name></italic> is most similar to the sympatric species <italic><tp:taxon-name><tp:taxon-name-part taxon-name-part-type="genus" reg="Chrysosplenium">C.</tp:taxon-name-part><tp:taxon-name-part taxon-name-part-type="species" reg="valdepilosum">valdepilosum</tp:taxon-name-part></tp:taxon-name></italic>, but the former is readily distinguishable by the presence of yellowish-green (vs. bright yellow) bracteal leaves during flowering, highly branched and elongated sterile branches after fruiting (Fig. <xref ref-type="fig" rid="F4">4</xref>), shiny silvery dots on sterile branch leaves and larger tubercles on the seed coat (Fig. <xref ref-type="fig" rid="F3">3</xref>).</p><fig id="F1" position="float" orientation="portrait"><label>Figure 1.</label><caption><p><italic><tp:taxon-name><tp:taxon-name-part taxon-name-part-type="genus" reg="Chrysosplenium">Chrysosplenium</tp:taxon-name-part><tp:taxon-name-part taxon-name-part-type="species" reg="ramosissimum">ramosissimum</tp:taxon-name-part></tp:taxon-name></italic> Y.I.Kim &amp; Y.D.Kim. <bold>A</bold> Flowering individual <bold>B</bold> fruiting individual <bold>C</bold> sterile branch habit after fruiting <bold>D</bold> inflorescence and bracteal leaves <bold>E–F</bold> flower <bold>G</bold> stamen at various stages <bold>H</bold> flower longitudinal section <bold>I</bold> infructescence and bracteal leaves <bold>J</bold> capsule with persistent sepals <bold>K</bold> capsule, sepals removed <bold>L</bold> capsule, longitudinal section <bold>M</bold> capsule, before dehiscence (top view) <bold>N</bold> capsule, after dehiscence (top view) <bold>O</bold> node of sterile branch, enlarged <bold>P</bold> seed, side view (left), top view (right) <bold>Q</bold> seed coat, enlarged.</p></caption><graphic xmlns:xlink="http://www.w3.org/1999/xlink" xlink:href="phytokeys-111-001-g001.jpg" position="float" orientation="portrait" xlink:type="simple" id="oo_240889.jpg"/></fig><fig id="F2" position="float" orientation="portrait"><label>Figure 2.</label><caption><p><italic><tp:taxon-name><tp:taxon-name-part taxon-name-part-type="genus" reg="Chrysosplenium">Chrysosplenium</tp:taxon-name-part><tp:taxon-name-part taxon-name-part-type="species" reg="ramosissimum">ramosissimum</tp:taxon-name-part></tp:taxon-name></italic> Y.I.Kim &amp; Y.D.Kim. <bold>A</bold> Inflorescence with bracteal leaves <bold>B</bold> sterile branches and basal leaves during flowering with withered basal leaves <bold>C</bold> sterile branch leaves with shiny silvery spots during flowering <bold>D</bold> sterile branch after fruiting <bold>E</bold> plant habit during flowering.</p></caption><graphic xmlns:xlink="http://www.w3.org/1999/xlink" xlink:href="phytokeys-111-001-g002.jpg" position="float" orientation="portrait" xlink:type="simple" id="oo_240890.jpg"/></fig><fig id="F3" position="float" orientation="portrait"><label>Figure 3.</label><caption><p>Upper surface of sterile branch leaves of <italic><tp:taxon-name><tp:taxon-name-part taxon-name-part-type="genus" reg="Chrysosplenium">Chrysosplenium</tp:taxon-name-part><tp:taxon-name-part taxon-name-part-type="species" reg="ramosissimum">ramosissimum</tp:taxon-name-part></tp:taxon-name></italic> (<bold>A1</bold>) and <italic><tp:taxon-name><tp:taxon-name-part taxon-name-part-type="genus" reg="Chrysosplenium">C.</tp:taxon-name-part><tp:taxon-name-part taxon-name-part-type="species" reg="valdepilosum">valdepilosum</tp:taxon-name-part></tp:taxon-name></italic> (<bold>B1</bold>). Scanning electron micrograph of seeds of <italic><tp:taxon-name><tp:taxon-name-part taxon-name-part-type="genus" reg="Chrysosplenium">C.</tp:taxon-name-part><tp:taxon-name-part taxon-name-part-type="species" reg="ramosissimum">ramosissimum</tp:taxon-name-part></tp:taxon-name></italic> (<bold>A2</bold>) and <italic><tp:taxon-name><tp:taxon-name-part taxon-name-part-type="genus" reg="Chrysosplenium">C.</tp:taxon-name-part><tp:taxon-name-part taxon-name-part-type="species" reg="valdepilosum">valdepilosum</tp:taxon-name-part></tp:taxon-name></italic> (<bold>B2</bold>).</p></caption><graphic xmlns:xlink="http://www.w3.org/1999/xlink" xlink:href="phytokeys-111-001-g003.jpg" position="float" orientation="portrait" xlink:type="simple" id="oo_240891.jpg"/></fig><fig id="F4" position="float" orientation="portrait"><label>Figure 4.</label><caption><p>Sterile branch outline of <italic><tp:taxon-name><tp:taxon-name-part taxon-name-part-type="genus" reg="Chrysosplenium">Chrysosplenium</tp:taxon-name-part><tp:taxon-name-part taxon-name-part-type="species" reg="ramosissimum">ramosissimum</tp:taxon-name-part></tp:taxon-name></italic> (<bold>A</bold>) and <italic><tp:taxon-name><tp:taxon-name-part taxon-name-part-type="genus" reg="Chrysosplenium">C.</tp:taxon-name-part><tp:taxon-name-part taxon-name-part-type="species" reg="valdepilosum">valdepilosum</tp:taxon-name-part></tp:taxon-name></italic> (<bold>B</bold>) after fruiting.</p></caption><graphic xmlns:xlink="http://www.w3.org/1999/xlink" xlink:href="phytokeys-111-001-g004.jpg" position="float" orientation="portrait" xlink:type="simple" id="oo_240892.jpg"/></fig></tp:treatment-sec><tp:treatment-sec sec-type="material" id="SECID0EEDAE"><title>Type.</title><p>SOUTH KOREA. Gangwon-do: along a stream near a hiking trail to Guksa Seonghwangsa (temple), Mt. Seonjaryeong, Hoenggye-ri, Daegwallyeong-myeon, Pyeongchang-gun, <named-content xmlns:xlink="http://www.w3.org/1999/xlink" content-type="dwc:verbatimCoordinates" xlink:type="simple"><named-content content-type="geo-json" specific-use="{&#34;type&#34;:&#34;Point&#34;,&#34;coordinates&#34;:[128.757561,37.690500]}" id="NCID0ENDAE" xlink:type="simple">37°41'25.80"N, 128°45'27.22"E</named-content></named-content>, elev. 872 m, 24 Apr. 2015, KYI-2015001 (holotype HHU; isotypes HHU, KB).</p></tp:treatment-sec><tp:treatment-sec sec-type="Perennial herbs" id="SECID0ESDAE"><title>Perennial herbs.</title><p>Small, tender, hermaphroditic. Roots fibrous. Flowering stem erect, 2–6 cm long, pilose, light green or reddish to purple, with 2–5 sterile branches arising from base; sterile branches creeping after fruiting, elongated over 30 cm, 2 or more times branched at axils, densely pilose. Leaves opposite, basal and cauline, simple, estipulate, petiolate. Basal leaves 1 or 2 pairs, withered before flowering. Leaves on flowering stem, 1 pair, attached at 1/2 or below of the stem; petioles 1–5 mm, pilose; blade 2–5 × 2–8 mm, flabelliform, apex subtruncate to rounded, base attenuate, margins obscurely undulate to crenate or distinctly obtusely dentate (3–6 teeth), translucent white or brown ciliate, both surfaces glabrous. Leaves on sterile branches with long internode (to 8 cm at fruiting); petioles 2–12 mm, pilose; blade to 2 × 2.5 cm, suborbicular or widely ovate (upper ones), flabellate (lower ones), apex rounded, base cuneate, margins crenate with 5–10 flat obscure teeth on each side, translucent white or brown ciliate, upper surface glabrous, densely silvery dotted, pale green, lower surface pilose on veins, greenish-grey. Inflorescence 4- to 9-flowered cyme, surrounded by leaf-like bracts; pedicels ca. 1 mm, sparsely pilose. Bracteal leaves yellowish-green during flowering, turning to light green or green after fruiting; petioles 1–3 mm, pilose; blades 2–6 × 2–10 mm, obdeltoid, upper surface glabrous, densely silvery dotted, lower surface glabrous, greenish-grey, margins obscurely undulate to crenate or distinctly obtusely dentate, 2–5 teeth, translucent white or brown ciliate, obtuse to subtruncate at apex, base narrowly cuneate to cuneate. Flowers tetramerous; sepals 4, free, petaloid, 1 pair overlapping the other in bud, erect, yellow, widely ovate to widely subelliptic, <!--PageBreak--><!--PageBreak-->ca. 2.5–3 × ca. 2 mm, glabrous, 3-veined, persistent, apex obtuse to truncate, slightly recurved; petals absent; stamens 8, in 2 section, ca. 1.3 mm, shorter than sepal; filaments filiform, 0.8–0.9 mm long; anthers yellow, 2-locular, 0.45–0.5 mm long, longitudinally dehiscent; pistil 2-carpellate, semi-inferior, ovary 1-locular, ovules at 2 parietal placentae, styles 2, free, ca. 1 mm long, stigma round, disc absent. Fruit capsule, pale green, glabrous, ca. 5.5 mm long, 2-lobed (horn shaped), lobes dehiscent along adaxial suture, slightly unequal; seeds numerous, dark brown, ellipsoid, with a carina on one side, thick-walled, 0.8–1.0 × 0.65–0.75 mm, with hemispheroidal tubercles, tubercles ca. 15 μm in diameter, seed surface covered with minute deciduous papillae.</p><!--PageBreak--></tp:treatment-sec><tp:treatment-sec sec-type="distribution" id="SECID0E3DAE"><title>Distribution.</title><p><italic><tp:taxon-name><tp:taxon-name-part taxon-name-part-type="genus" reg="Chrysosplenium">Chrysosplenium</tp:taxon-name-part><tp:taxon-name-part taxon-name-part-type="species" reg="ramosissimum">ramosissimum</tp:taxon-name-part></tp:taxon-name></italic> is only known to exist on Mt. Seonjaryeong in Gangwon-do, Korea, at an elevation of 630–910 m. To date, only one population of approximately 2,000 individuals has been discovered, near a small creek. In the absence of additional data, we presently score it as Data Deficient (DD), according to the IUCN Red List criteria (<xref ref-type="bibr" rid="B7">IUCN 2001</xref>).</p><!--PageBreak--></tp:treatment-sec><tp:treatment-sec sec-type="ecology" id="SECID0ESEAE"><title>Ecology.</title><p><italic><tp:taxon-name><tp:taxon-name-part taxon-name-part-type="genus" reg="Chrysosplenium">Chrysosplenium</tp:taxon-name-part><tp:taxon-name-part taxon-name-part-type="species" reg="ramosissimum">ramosissimum</tp:taxon-name-part></tp:taxon-name></italic> occurs in deciduous forests of mountain valleys, where it grows in humid and semi-shaded areas near small creeks along with <italic><tp:taxon-name><tp:taxon-name-part taxon-name-part-type="genus" reg="Quercus">Quercus</tp:taxon-name-part><tp:taxon-name-part taxon-name-part-type="species" reg="mongolica">mongolica</tp:taxon-name-part></tp:taxon-name></italic> Fisch. ex Ledeb., <italic><tp:taxon-name><tp:taxon-name-part taxon-name-part-type="genus" reg="Fraxinus">Fraxinus</tp:taxon-name-part><tp:taxon-name-part taxon-name-part-type="species" reg="rhynchophylla">rhynchophylla</tp:taxon-name-part></tp:taxon-name></italic> Hance and <italic><tp:taxon-name><tp:taxon-name-part taxon-name-part-type="genus" reg="Acer">Acer</tp:taxon-name-part><tp:taxon-name-part taxon-name-part-type="species" reg="buergerianum">buergerianum</tp:taxon-name-part></tp:taxon-name></italic> Miq. The flowering period of this species is late March to early May and the fruiting period is late May to early July.</p></tp:treatment-sec><tp:treatment-sec sec-type="etymology" id="SECID0EEGAE"><title>Etymology.</title><p>The specific epithet of the new species refers to the highly branched sterile branches after fruiting.</p></tp:treatment-sec><tp:treatment-sec sec-type="material" id="SECID0EJGAE"><title>Additional specimens examined (paratype).</title><p>SOUTH KOREA. Gangwon-do: Mt. Seonjaryeong, Hoenggye-ri, Daegwallyeong-myeon, Pyeongchang-gun, <named-content xmlns:xlink="http://www.w3.org/1999/xlink" content-type="dwc:verbatimCoordinates" xlink:type="simple"><named-content content-type="geo-json" specific-use="{&#34;type&#34;:&#34;Point&#34;,&#34;coordinates&#34;:[128.757561,37.690500]}" id="NCID0ESGAE" xlink:type="simple">37°41'25.80"N 128°45'27.22"E</named-content></named-content>, elev. 872 m, 24 Apr. 2015, <italic>KYI-2015002</italic> (HHU), <italic>KYI-2015003</italic> (HHU), <italic>KYI-2015004</italic> (HHU), <italic>KYI-2015005</italic> (HHU), <italic>KYI-2015006</italic> (HHU); <named-content xmlns:xlink="http://www.w3.org/1999/xlink" content-type="dwc:verbatimCoordinates" xlink:type="simple"><named-content content-type="geo-json" specific-use="{&#34;type&#34;:&#34;Point&#34;,&#34;coordinates&#34;:[128.757017,37.692681]}" id="NCID0EEHAE" xlink:type="simple">37°41'33.65"N 128°45'25.26"E</named-content></named-content>, elev. 872 m, 16 Apr. 2016, <italic>KYI-2016001</italic> (HHU), <italic>KYI-2016002</italic> (HHU), <italic>KYI-2016003</italic> (HHU), <italic>KYI-2016004</italic> (HHU), <italic>KYI-2016005</italic> (HHU), <italic>KYI-2016006</italic> (HHU).</p><sec sec-type="Key to taxa of Chrysosplenium series Pilosa modified from Hara (1957)" id="SECID0EVHAE"><title>Key to taxa of <italic><tp:taxon-name><tp:taxon-name-part taxon-name-part-type="genus" reg="Chrysosplenium">Chrysosplenium</tp:taxon-name-part></tp:taxon-name></italic> section <italic><tp:taxon-name><tp:taxon-name-part taxon-name-part-type="genus" reg="Pilosa">Pilosa</tp:taxon-name-part></tp:taxon-name></italic> modified from <xref ref-type="bibr" rid="B6">Hara (1957)</xref></title><table-wrap content-type="key" position="anchor" orientation="portrait"><table id="TID0EONAC" rules="all"><tbody><tr><td rowspan="1" colspan="1">1</td><td rowspan="1" colspan="1">Sepals white. Anthers dark red</td><td rowspan="1" colspan="1">
                      <bold>2</bold>
                    </td></tr><tr><td rowspan="1" colspan="1">–</td><td rowspan="1" colspan="1">Sepals yellow or greenish. Anthers yellow</td><td rowspan="1" colspan="1">
                      <bold>3</bold>
                    </td></tr><tr><td rowspan="1" colspan="1">2</td><td rowspan="1" colspan="1">Stamens longer than or equal to sepals. Ovary superior. Seeds tuberculate</td><td rowspan="1" colspan="1">
                      <bold><italic><tp:taxon-name>
                            <tp:taxon-name-part taxon-name-part-type="genus" reg="Chrysosplenium">C.</tp:taxon-name-part>
                            <tp:taxon-name-part taxon-name-part-type="species" reg="album">album</tp:taxon-name-part>
                          </tp:taxon-name></italic></bold>
                    </td></tr><tr><td rowspan="1" colspan="1">–</td><td rowspan="1" colspan="1">Stamens shorter than sepals. Ovary subsuperior. Seeds smooth</td><td rowspan="1" colspan="1">
                      <bold><italic><tp:taxon-name>
                            <tp:taxon-name-part taxon-name-part-type="genus" reg="Chrysosplenium">C.</tp:taxon-name-part>
                            <tp:taxon-name-part taxon-name-part-type="species" reg="hebetatum">hebetatum</tp:taxon-name-part>
                          </tp:taxon-name></italic></bold>
                    </td></tr><tr><td rowspan="1" colspan="1">3</td><td rowspan="1" colspan="1">Sterile branches often hypogeous, filiform, with bulbil at top</td><td rowspan="1" colspan="1">
                      <bold><italic><tp:taxon-name>
                            <tp:taxon-name-part taxon-name-part-type="genus" reg="Chrysosplenium">C.</tp:taxon-name-part>
                            <tp:taxon-name-part taxon-name-part-type="species" reg="maximowiczii">maximowiczii</tp:taxon-name-part>
                          </tp:taxon-name></italic></bold>
                    </td></tr><tr><td rowspan="1" colspan="1">–</td><td rowspan="1" colspan="1">Sterile branches epigeous without bulbil</td><td rowspan="1" colspan="1">
                      <bold>4</bold>
                    </td></tr><tr><td rowspan="1" colspan="1">4</td><td rowspan="1" colspan="1">Seeds without tubercules</td><td rowspan="1" colspan="1">
                      <bold>5</bold>
                    </td></tr><tr><td rowspan="1" colspan="1">–</td><td rowspan="1" colspan="1">Seeds with tubercules</td><td rowspan="1" colspan="1">
                      <bold>6</bold>
                    </td></tr><tr><td rowspan="1" colspan="1">5</td><td rowspan="1" colspan="1">Leaves of sterile branches congested at distal end, with white variegated veins on upper surface</td><td rowspan="1" colspan="1">
                      <bold><italic><tp:taxon-name>
                            <tp:taxon-name-part taxon-name-part-type="genus" reg="Chrysosplenium">C.</tp:taxon-name-part>
                            <tp:taxon-name-part taxon-name-part-type="species" reg="flaviflorum">flaviflorum</tp:taxon-name-part>
                          </tp:taxon-name></italic></bold>
                    </td></tr><tr><td rowspan="1" colspan="1">–</td><td rowspan="1" colspan="1">Leaves of sterile branches distantly arranged, with silvery dotted upper surface</td><td rowspan="1" colspan="1">
                      <bold><italic><tp:taxon-name>
                            <tp:taxon-name-part taxon-name-part-type="genus" reg="Chrysosplenium">C.</tp:taxon-name-part>
                            <tp:taxon-name-part taxon-name-part-type="species" reg="epigealum">epigealum</tp:taxon-name-part>
                          </tp:taxon-name></italic></bold>
                    </td></tr><tr><td rowspan="1" colspan="1">6</td><td rowspan="1" colspan="1">Seed tubercles arranged without or on inconspicuous longitudinal ridges</td><td rowspan="1" colspan="1">
                      <bold>7</bold>
                    </td></tr><tr><td rowspan="1" colspan="1">–</td><td rowspan="1" colspan="1">Seed tubercles arranged on prominent longitudinal ridges</td><td rowspan="1" colspan="1">
                      <bold>9</bold>
                    </td></tr><!--PageBreak--><tr><td rowspan="1" colspan="1">7</td><td rowspan="1" colspan="1">Leaves of sterile branches densely ciliate</td><td rowspan="1" colspan="1">
                      <bold><italic><tp:taxon-name>
                            <tp:taxon-name-part taxon-name-part-type="genus" reg="Chrysosplenium">C.</tp:taxon-name-part>
                            <tp:taxon-name-part taxon-name-part-type="species" reg="villosum">villosum</tp:taxon-name-part>
                          </tp:taxon-name></italic></bold>
                    </td></tr><tr><td rowspan="1" colspan="1">–</td><td rowspan="1" colspan="1">Leaves of sterile branches rarely ciliate</td><td rowspan="1" colspan="1">
                      <bold>8</bold>
                    </td></tr><tr><td rowspan="1" colspan="1">8</td><td rowspan="1" colspan="1">Sterile branches highly (more than two times) branched, ca. 30 cm long after fruiting. Leaves of sterile branches with silvery dots, upper surface glabrous. Bracteal leaves yellowish-green</td><td rowspan="1" colspan="1">
                      <bold><italic><tp:taxon-name>
                            <tp:taxon-name-part taxon-name-part-type="genus" reg="Chrysosplenium">C.</tp:taxon-name-part>
                            <tp:taxon-name-part taxon-name-part-type="species" reg="ramosissimum">ramosissimum</tp:taxon-name-part>
                          </tp:taxon-name></italic></bold>
                    </td></tr><tr><td rowspan="1" colspan="1">–</td><td rowspan="1" colspan="1">Sterile branches unbranched, less than 15 cm long after fruiting. Leaves of sterile branches without silvery dots, upper surface pilose. Bracteal leaves bright yellow</td><td rowspan="1" colspan="1">
                      <bold><italic><tp:taxon-name>
                            <tp:taxon-name-part taxon-name-part-type="genus" reg="Chrysosplenium">C.</tp:taxon-name-part>
                            <tp:taxon-name-part taxon-name-part-type="species" reg="valdepilosum">valdepilosum</tp:taxon-name-part>
                          </tp:taxon-name></italic></bold>
                    </td></tr><tr><td rowspan="1" colspan="1">9</td><td rowspan="1" colspan="1">Basal leaves persistent after flowering</td><td rowspan="1" colspan="1">
                      <bold>10</bold>
                    </td></tr><tr><td rowspan="1" colspan="1">–</td><td rowspan="1" colspan="1">Basal leaves withered before flowering</td><td rowspan="1" colspan="1">
                      <bold>12</bold>
                    </td></tr><tr><td rowspan="1" colspan="1">10</td><td rowspan="1" colspan="1">Sepals yellow. Stamens shorter than sepals</td><td rowspan="1" colspan="1">
                      <bold><italic><tp:taxon-name>
                            <tp:taxon-name-part taxon-name-part-type="genus" reg="Chrysosplenium">C.</tp:taxon-name-part>
                            <tp:taxon-name-part taxon-name-part-type="species" reg="sphaerospermum">sphaerospermum</tp:taxon-name-part>
                          </tp:taxon-name></italic></bold>
                    </td></tr><tr><td rowspan="1" colspan="1">–</td><td rowspan="1" colspan="1">Sepals light green. Stamens equal to or longer than sepals</td><td rowspan="1" colspan="1">
                      <bold>11</bold>
                    </td></tr><tr><td rowspan="1" colspan="1">11</td><td rowspan="1" colspan="1">Stamens equal to or slightly longer than sepals. Ovary 1/2 or 1/3 inferior</td><td rowspan="1" colspan="1">
                      <bold><italic><tp:taxon-name>
                            <tp:taxon-name-part taxon-name-part-type="genus" reg="Chrysosplenium">C.</tp:taxon-name-part>
                            <tp:taxon-name-part taxon-name-part-type="species" reg="rhabdospermum">rhabdospermum</tp:taxon-name-part>
                          </tp:taxon-name></italic></bold>
                    </td></tr><tr><td rowspan="1" colspan="1">–</td><td rowspan="1" colspan="1">Stamens longer than sepals. Ovary 1/4 inferior or nearly superior</td><td rowspan="1" colspan="1">
                      <bold><italic><tp:taxon-name>
                            <tp:taxon-name-part taxon-name-part-type="genus" reg="Chrysosplenium">C.</tp:taxon-name-part>
                            <tp:taxon-name-part taxon-name-part-type="species" reg="pseudopilosum">pseudopilosum</tp:taxon-name-part>
                          </tp:taxon-name></italic></bold>
                    </td></tr><tr><td rowspan="1" colspan="1">12</td><td rowspan="1" colspan="1">Leaves of sterile branches distantly arranged after fruiting. Bracteal leaves golden yellow, yellowish-green or green at flowering</td><td rowspan="1" colspan="1">
                      <bold>13</bold>
                    </td></tr><tr><td rowspan="1" colspan="1">–</td><td rowspan="1" colspan="1">Leaves of sterile branches congested at distal end after fruiting. Bracteal leaves green</td><td rowspan="1" colspan="1">
                      <bold>14</bold>
                    </td></tr><tr><td rowspan="1" colspan="1">13</td><td rowspan="1" colspan="1">Leaves of sterile branches pilose. Bracteal leaves golden yellow at flowering</td><td rowspan="1" colspan="1">
                      <bold><italic><tp:taxon-name>
                            <tp:taxon-name-part taxon-name-part-type="genus" reg="Chrysosplenium">C.</tp:taxon-name-part>
                            <tp:taxon-name-part taxon-name-part-type="species" reg="aureobracteatum">aureobracteatum</tp:taxon-name-part>
                          </tp:taxon-name></italic></bold>
                    </td></tr><tr><td rowspan="1" colspan="1">–</td><td rowspan="1" colspan="1">Leaves of sterile branches glabrous. Bracteal leaves yellowish-green to green at flowering</td><td rowspan="1" colspan="1">
                      <bold><italic><tp:taxon-name>
                            <tp:taxon-name-part taxon-name-part-type="genus" reg="Chrysosplenium">C.</tp:taxon-name-part>
                            <tp:taxon-name-part taxon-name-part-type="species" reg="pilosum">pilosum</tp:taxon-name-part>
                          </tp:taxon-name></italic></bold>
                    </td></tr><tr><td rowspan="1" colspan="1">14</td><td rowspan="1" colspan="1">Seeds ca. 720 × 640 μm, with ca. 18 ridges, densely papillate</td><td rowspan="1" colspan="1">
                      <bold><italic><tp:taxon-name>
                            <tp:taxon-name-part taxon-name-part-type="genus" reg="Chrysosplenium">C.</tp:taxon-name-part>
                            <tp:taxon-name-part taxon-name-part-type="species" reg="barbatum">barbatum</tp:taxon-name-part>
                          </tp:taxon-name></italic></bold>
                    </td></tr><tr><td rowspan="1" colspan="1">–</td><td rowspan="1" colspan="1">Seeds ca. 640 × 510 μm, with ca. 16 ridges, sparsely papillate</td><td rowspan="1" colspan="1">
                      <bold><italic><tp:taxon-name>
                            <tp:taxon-name-part taxon-name-part-type="genus" reg="Chrysosplenium">C.</tp:taxon-name-part>
                            <tp:taxon-name-part taxon-name-part-type="species" reg="fulvum">fulvum</tp:taxon-name-part>
                          </tp:taxon-name></italic></bold>
                    </td></tr></tbody></table></table-wrap></sec></tp:treatment-sec><ref-list><ref id="B7"><mixed-citation xmlns:xlink="http://www.w3.org/1999/xlink" xlink:type="simple"><institution xlink:type="simple">IUCN</institution> (<year>2001</year>) <source>IUCN Red List Categories and Criteria, Version 3.1. Prepared by the IUCN Species Survival Commission.</source><publisher-name>IUCN</publisher-name>, <publisher-loc>Gland and Cambridge</publisher-loc>, <size units="page">17 pp</size>.</mixed-citation></ref><ref id="B6"><mixed-citation xmlns:xlink="http://www.w3.org/1999/xlink" xlink:type="simple"><person-group><name name-style="western"><surname>Hara</surname><given-names>H</given-names></name></person-group> (<year>1957</year>) <article-title>Synopsis of Genus <tp:taxon-name><tp:taxon-name-part taxon-name-part-type="genus">Chrysosplenium</tp:taxon-name-part></tp:taxon-name> L. Journal of the Faculty of Science, University of Tokyo, Section III.</article-title><source>Botany</source><volume>7</volume>: <fpage>1</fpage>–<lpage>90</lpage>.</mixed-citation></ref></ref-list></tp:taxon-treatment>
